# Supplementary material for: Two newly recorded genera and species of Owlflies (Neuroptera: Ascalaphidae) from China
Source: Biodivers Data J. 2016 Jan 18;(4):e7451. doi: 10.3897/BDJ.4.e7451 (PMC4759391; doi:10.3897/BDJ.4.e7451)
Supplement: XML Treatment for Nousera [file BDJ.4.e7451-treatment1.xml]

<!DOCTYPE tp:taxon-treatment
  PUBLIC "-//TaxonX//DTD Taxonomic Treatment Publishing DTD v0 20100105//EN" "tax-treatment-NSO.dtd">
<tp:taxon-treatment xmlns:tp="http://www.plazi.org/taxpub"><tp:treatment-meta><mixed-citation publication-type="journal"><person-group><name><surname>Yang</surname><given-names>Ming xue</given-names></name><name><surname>Wang</surname><given-names>Xin li</given-names></name><name><surname>Sun</surname><given-names>Ming xia</given-names></name></person-group><article-title>Two newly recorded genera and species of Owlflies (<tp:taxon-name><tp:taxon-name-part taxon-name-part-type="order">Neuroptera</tp:taxon-name-part></tp:taxon-name>: <tp:taxon-name><tp:taxon-name-part taxon-name-part-type="family">Ascalaphidae</tp:taxon-name-part></tp:taxon-name>) from China</article-title><source>Biodivers Data J</source><day>18</day><month>1</month><year>2016</year><volume>2016</volume><issue>4</issue><pub-id pub-id-type="doi">10.3897/BDJ.4.e7451</pub-id></mixed-citation></tp:treatment-meta><tp:nomenclature><tp:taxon-name>
            <tp:taxon-name-part taxon-name-part-type="genus">Nousera</tp:taxon-name-part>
          </tp:taxon-name><tp:taxon-authority>Navás, 1923</tp:taxon-authority><tp:nomenclature-citation-list><tp:nomenclature-citation><tp:taxon-name>
                <tp:taxon-name-part taxon-name-part-type="genus">Nousera</tp:taxon-name-part>
              </tp:taxon-name><comment> Navás, 1923: 5. <xref ref-type="bibr" rid="B2146776">Navás 1923</xref></comment></tp:nomenclature-citation><tp:nomenclature-citation><tp:taxon-name>
                <tp:taxon-name-part taxon-name-part-type="genus">Nousera</tp:taxon-name-part>
              </tp:taxon-name><tp:type-species><tp:taxon-name><tp:taxon-name-part taxon-name-part-type="genus">Nousera</tp:taxon-name-part> <tp:taxon-name-part taxon-name-part-type="species">gibba</tp:taxon-name-part></tp:taxon-name></tp:type-species><comment> Navás, 1923</comment></tp:nomenclature-citation></tp:nomenclature-citation-list></tp:nomenclature><tp:treatment-sec sec-type="Diagnosis"><title>Diagnosis</title><p>Eyes divided by a transverse furrow almost equally. Antenna not reaching to pterostigma of forewing. The wings narrow, axillary angle of forewing with triangular projection, apical area beyond the vein Sc+R with three rows of cells. Hindwing shorter than forewing, axillary angle with lobe-like projection, apical area beyond the vein Sc+R with two or three rows of cells, CuA area narrow with 1 or 2 rows of cells, CuA2 short and indistinct, CuP reaching to the posterior margin of hindwing, not intersecting with CuA2. Male abdomen longer than hindwing, female abdomen shorter than hindwing. The anterior part of 2<sup>nd</sup> tergite of male abdomen elevated. Ectoprocts of male and female not extended.</p></tp:treatment-sec><ref-list><ref id="B2146776"><element-citation xmlns:xlink="http://www.w3.org/1999/xlink" publication-type="article" xlink:type="simple"><person-group person-group-type="author"><name name-style="western"><surname>Navás</surname><given-names>L.</given-names></name></person-group><year>1923</year><article-title><tp:taxon-name><tp:taxon-name-part taxon-name-part-type="class">Insecta</tp:taxon-name-part></tp:taxon-name> nova. VIII Series.</article-title><source>Memorie dell'Accademia Pontifica dei Nuovi Lincei, Rome</source><volume>6</volume><fpage>1</fpage><lpage>8</lpage><comment content-type="language">Latin</comment></element-citation></ref></ref-list></tp:taxon-treatment>
