# Supplementary material for: Two newly recorded genera and species of Owlflies (Neuroptera: Ascalaphidae) from China
Source: Biodivers Data J. 2016 Jan 18;(4):e7451. doi: 10.3897/BDJ.4.e7451 (PMC4759391; doi:10.3897/BDJ.4.e7451)
Supplement: XML Treatment for Nousera gibba [file BDJ.4.e7451-treatment2.xml]

<!DOCTYPE tp:taxon-treatment
  PUBLIC "-//TaxonX//DTD Taxonomic Treatment Publishing DTD v0 20100105//EN" "tax-treatment-NSO.dtd">
<tp:taxon-treatment xmlns:tp="http://www.plazi.org/taxpub"><tp:treatment-meta><mixed-citation publication-type="journal"><person-group><name><surname>Yang</surname><given-names>Ming xue</given-names></name><name><surname>Wang</surname><given-names>Xin li</given-names></name><name><surname>Sun</surname><given-names>Ming xia</given-names></name></person-group><article-title>Two newly recorded genera and species of Owlflies (<tp:taxon-name><tp:taxon-name-part taxon-name-part-type="order">Neuroptera</tp:taxon-name-part></tp:taxon-name>: <tp:taxon-name><tp:taxon-name-part taxon-name-part-type="family">Ascalaphidae</tp:taxon-name-part></tp:taxon-name>) from China</article-title><source>Biodivers Data J</source><day>18</day><month>1</month><year>2016</year><volume>2016</volume><issue>4</issue><pub-id pub-id-type="doi">10.3897/BDJ.4.e7451</pub-id></mixed-citation></tp:treatment-meta><tp:nomenclature><tp:taxon-name><tp:taxon-name-part taxon-name-part-type="genus">Nousera</tp:taxon-name-part> <tp:taxon-name-part taxon-name-part-type="species">gibba</tp:taxon-name-part></tp:taxon-name><tp:taxon-authority>Navás, 1923</tp:taxon-authority><tp:nomenclature-citation-list><tp:nomenclature-citation><tp:taxon-name><tp:taxon-name-part taxon-name-part-type="genus">Nousera</tp:taxon-name-part> <tp:taxon-name-part taxon-name-part-type="species">gibba</tp:taxon-name-part></tp:taxon-name><comment> Navás, 1923: 5.</comment></tp:nomenclature-citation></tp:nomenclature-citation-list></tp:nomenclature><tp:treatment-sec sec-type="Diagnosis"><title>Diagnosis</title><p>Wings elongated and narrow, hyaline, axillary angle of forewing with triangular projection, CuA area of hindwing with one row of cells. The anterior part of 2<sup>nd</sup> tergite of male abdomen elevated.</p><sec sec-type="Description"><title>Description</title><p><bold>Male</bold> Fig. <xref ref-type="fig" rid="F2146947">1</xref></p><p><bold>Head</bold> Fig. <xref ref-type="fig" rid="F2146957">3</xref> Vertex reddish brown with long soft pale yellow and brown hairs. Frons dark-brown with long pale yellow hairs. Gena yellowish-brown, hairless. Clypeus yellowish-brown with sparse pale yellow hairs on the lateral margins. Labrum yellowish-brown with sparse yellow hairs on the ventral margin. Mandible reddish brown, but black distally. Maxillae and labial palpi reddish brown with rather short brown setae. Occiput yellowish-brown. Eyes divided by a transverse furrow almost equally. Antennae as long as 2/3 of the forewing, brown but with the basal 1/3 yellowish-brown; club long pyriform, brown with narrow black rings, and a yellowish-brown spot ventrally, the setae on club rather short and black.</p><p><bold>Thorax.</bold> Pronotum narrow, yellowish-brown centrally and brown laterally. Mesonotum yellowish-brown, prescutum and scutellum with two black spots, mesoscutum dark-brown with two small yellowish-brown spots. The hairs on whole mesonotum sparse yellowish-brown. Metanotum dark-brown with long soft dark-brown hairs. The lateral and ventral parts of thorax yellowish-brown with pale hairs.</p><p><bold>Wings.</bold> Membrane hyaline and with brown veins. Pterostigma black-brown with 4 cross-veins. Forewing: Basal part narrow, axillary angle with triangular projection; apical area beyond the vein Sc+R with 3 rows of cells; CuA area with 4 rows of cells. Hindwing: Basal part narrow, anal area with lobe-like projection and the edge of projection with long soft hairs; apical area beyond the vein Sc+R with 3 rows of cells, but only 1-3 cells in the middle row; CuA area rather narrow with only 1 row of cells.</p><p><bold>Legs.</bold> Coxa and trochanter reddish brown with soft white hairs. Femur reddish brown, dark-brown distally with long pale yellow hairs. Tibia dark-brown with reddish brown stripe longitudinally outside, setae on it long and black ， two spurs reddish brown, as long as claws. Tarsal segments 1-4 dark-brown, segment 5 dark-brown, but reddish brown distally, tarsal setae dark-brown. Claws rather long, black, reddish brown distally.</p><p><bold>Abdomen.</bold> Longer than hindwings. The first tergite hollowed, brown with two long yellowish-brown spots on both sides, hairs on it long soft. The anterior part of 2<sup>nd</sup> tergite elevated Fig. <xref ref-type="fig" rid="F2146949">4</xref>, brown but the anterior margin reddish brown with black setae. 3-8 tergites ochre-brown with short black setae laterally. Sternites 1-4 yellowish-brown each with a dark-brown, cross-shaped mark. Sternites 6-8 pale yellow with short white hairs.</p><p><bold>Male genitalia.</bold> Ectoprocts brown, covered with long black setae Fig. <xref ref-type="fig" rid="F2146953">6</xref>. Sternite 9 covered with long black setae on posterior margin. Pulvini pale brown with several long yellow gonosetae. Gonarcus pale brown, distally bearing one row of teeth on each lateral margin Fig. <xref ref-type="fig" rid="F2146955">7</xref>. Parameres less developed. Pelta absent. <bold>​</bold></p><p><bold>Female</bold> Fig. <xref ref-type="fig" rid="F2146975">2</xref></p><p><bold>Size.</bold> Body length 25 mm. Antennae length 22-24 mm. Forewing length 31-32 mm, width 6-7 mm. Hindwing length 28 mm, width 5 mm. Abdomen length 18 mm.</p><p>The Abdomen is shorter than hindwings. The 1<sup>st</sup> tergite lower slightly, the 2<sup>nd</sup> tergite not elevated Fig. <xref ref-type="fig" rid="F2146951">5</xref>.</p><p><bold>Female genitalia</bold> Figs <xref ref-type="fig" rid="F2146959">8</xref>, <xref ref-type="fig" rid="F2146961">9</xref>. Ectoprocts sub-elliptical in lateral view, yellow with brown setae. Distivalvae semi-circular, brown with long brown setae. Linguella slightly chitinized, transparent with short brown hairs. Ventrovalvae dark brown with long setae. Interdens absent.</p></sec></tp:treatment-sec><tp:treatment-sec sec-type="Distribution"><title>Distribution</title><p>China: Yunnan; Laos, Malaysia, Thailand, Vietnam.</p></tp:treatment-sec><tp:treatment-sec sec-type="Material examined"><title>Material examined</title><p>1♀, Mengla Yaoqu, Yunnan Prov. (light trap), 6-V-2005, Liu Xingyue (CAU-N200555); 1♀, Shilin County Heilongtan, Yunnan Prov., 2-Ⅴ-2013; 1♂, Yongde County Wumulongxiang, Yunnan Prov., 22-Ⅳ-22; 4♂, Shilin County Heilongtan, Yunnan Prov., 2-Ⅴ-2013; 1♂, Tengchong Zhengding, Yunnan Prov., 3-Ⅴ-2013.</p></tp:treatment-sec><tp:treatment-sec><!--Section generated to contain objects referenced in tp:taxon-treatment.--><fig id="F2146947" position="float" orientation="portrait"><label>Figure 1.</label><caption><p><italic><tp:taxon-name><tp:taxon-name-part taxon-name-part-type="genus">Nousera</tp:taxon-name-part> <tp:taxon-name-part taxon-name-part-type="species">gibba</tp:taxon-name-part></tp:taxon-name></italic> Navás, 1923, Male habitus.</p></caption><graphic xmlns:xlink="http://www.w3.org/1999/xlink" xlink:href="biodiversity_data_journal-4-e7451-g001.jpg" position="float" id="oo_63373.jpg" orientation="portrait" xlink:type="simple"/></fig><fig id="F2146957" position="float" orientation="portrait"><label>Figure 3.</label><caption><p><italic><tp:taxon-name><tp:taxon-name-part taxon-name-part-type="genus">Nousera</tp:taxon-name-part> <tp:taxon-name-part taxon-name-part-type="species">gibba</tp:taxon-name-part></tp:taxon-name></italic> Navás, 1923, Head of male, front view.</p></caption><graphic xmlns:xlink="http://www.w3.org/1999/xlink" xlink:href="biodiversity_data_journal-4-e7451-g003.jpg" position="float" id="oo_63380.jpg" orientation="portrait" xlink:type="simple"/></fig><fig id="F2146949" position="float" orientation="portrait"><label>Figure 4.</label><caption><p><italic><tp:taxon-name><tp:taxon-name-part taxon-name-part-type="genus">Nousera</tp:taxon-name-part> <tp:taxon-name-part taxon-name-part-type="species">gibba</tp:taxon-name-part></tp:taxon-name></italic> Navás, 1923, Basal part of abdomen of male, lateral view.</p></caption><graphic xmlns:xlink="http://www.w3.org/1999/xlink" xlink:href="biodiversity_data_journal-4-e7451-g004.jpg" position="float" id="oo_63375.jpg" orientation="portrait" xlink:type="simple"/></fig><fig id="F2146953" position="float" orientation="portrait"><label>Figure 6.</label><caption><p><italic><tp:taxon-name><tp:taxon-name-part taxon-name-part-type="genus">Nousera</tp:taxon-name-part> <tp:taxon-name-part taxon-name-part-type="species">gibba</tp:taxon-name-part></tp:taxon-name></italic> Navás, 1923, Abdomen terminal of male with gonarcus-paramere complex, lateral view.</p></caption><graphic xmlns:xlink="http://www.w3.org/1999/xlink" xlink:href="biodiversity_data_journal-4-e7451-g006.jpg" position="float" id="oo_63378.jpg" orientation="portrait" xlink:type="simple"/></fig><fig id="F2146955" position="float" orientation="portrait"><label>Figure 7.</label><caption><p><italic><tp:taxon-name><tp:taxon-name-part taxon-name-part-type="genus">Nousera</tp:taxon-name-part> <tp:taxon-name-part taxon-name-part-type="species">gibba</tp:taxon-name-part></tp:taxon-name></italic> Navás, 1923, Abdomen terminal of male with gonarcus-paramere complex, ventral view.</p></caption><graphic xmlns:xlink="http://www.w3.org/1999/xlink" xlink:href="biodiversity_data_journal-4-e7451-g007.jpg" position="float" id="oo_63379.jpg" orientation="portrait" xlink:type="simple"/></fig><fig id="F2146975" position="float" orientation="portrait"><label>Figure 2.</label><caption><p><italic><tp:taxon-name><tp:taxon-name-part taxon-name-part-type="genus">Nousera</tp:taxon-name-part> <tp:taxon-name-part taxon-name-part-type="species">gibba</tp:taxon-name-part></tp:taxon-name></italic> Navás, 1923, Female Habitus.</p></caption><graphic xmlns:xlink="http://www.w3.org/1999/xlink" xlink:href="biodiversity_data_journal-4-e7451-g002.jpg" position="float" id="oo_63389.jpg" orientation="portrait" xlink:type="simple"/></fig><fig id="F2146951" position="float" orientation="portrait"><label>Figure 5.</label><caption><p><italic><tp:taxon-name><tp:taxon-name-part taxon-name-part-type="genus">Nousera</tp:taxon-name-part> <tp:taxon-name-part taxon-name-part-type="species">gibba</tp:taxon-name-part></tp:taxon-name></italic> Navás, 1923, Basal part of abdomen of female, lateral view.</p></caption><graphic xmlns:xlink="http://www.w3.org/1999/xlink" xlink:href="biodiversity_data_journal-4-e7451-g005.jpg" position="float" id="oo_63377.jpg" orientation="portrait" xlink:type="simple"/></fig><fig id="F2146959" position="float" orientation="portrait"><label>Figure 8.</label><caption><p><italic><tp:taxon-name><tp:taxon-name-part taxon-name-part-type="genus">Nousera</tp:taxon-name-part> <tp:taxon-name-part taxon-name-part-type="species">gibba</tp:taxon-name-part></tp:taxon-name></italic> Navás, 1923, Abdomen terminal of female, ventral view.</p></caption><graphic xmlns:xlink="http://www.w3.org/1999/xlink" xlink:href="biodiversity_data_journal-4-e7451-g008.jpg" position="float" id="oo_63381.jpg" orientation="portrait" xlink:type="simple"/></fig><fig id="F2146961" position="float" orientation="portrait"><label>Figure 9.</label><caption><p><italic><tp:taxon-name><tp:taxon-name-part taxon-name-part-type="genus">Nousera</tp:taxon-name-part> <tp:taxon-name-part taxon-name-part-type="species">gibba</tp:taxon-name-part></tp:taxon-name></italic> Navás, 1923, Abdomen terminal of female, lateral view.</p></caption><graphic xmlns:xlink="http://www.w3.org/1999/xlink" xlink:href="biodiversity_data_journal-4-e7451-g009.jpg" position="float" id="oo_63382.jpg" orientation="portrait" xlink:type="simple"/></fig></tp:treatment-sec></tp:taxon-treatment>
