# Supplementary material for: Two newly recorded genera and species of Owlflies (Neuroptera: Ascalaphidae) from China
Source: Biodivers Data J. 2016 Jan 18;(4):e7451. doi: 10.3897/BDJ.4.e7451 (PMC4759391; doi:10.3897/BDJ.4.e7451)
Supplement: XML Treatment for Bubopsis [file BDJ.4.e7451-treatment3.xml]

<!DOCTYPE tp:taxon-treatment
  PUBLIC "-//TaxonX//DTD Taxonomic Treatment Publishing DTD v0 20100105//EN" "tax-treatment-NSO.dtd">
<tp:taxon-treatment xmlns:tp="http://www.plazi.org/taxpub"><tp:treatment-meta><mixed-citation publication-type="journal"><person-group><name><surname>Yang</surname><given-names>Ming xue</given-names></name><name><surname>Wang</surname><given-names>Xin li</given-names></name><name><surname>Sun</surname><given-names>Ming xia</given-names></name></person-group><article-title>Two newly recorded genera and species of Owlflies (<tp:taxon-name><tp:taxon-name-part taxon-name-part-type="order">Neuroptera</tp:taxon-name-part></tp:taxon-name>: <tp:taxon-name><tp:taxon-name-part taxon-name-part-type="family">Ascalaphidae</tp:taxon-name-part></tp:taxon-name>) from China</article-title><source>Biodivers Data J</source><day>18</day><month>1</month><year>2016</year><volume>2016</volume><issue>4</issue><pub-id pub-id-type="doi">10.3897/BDJ.4.e7451</pub-id></mixed-citation></tp:treatment-meta><tp:nomenclature><tp:taxon-name>
            <tp:taxon-name-part taxon-name-part-type="genus">Bubopsis</tp:taxon-name-part>
          </tp:taxon-name><tp:taxon-authority>McLachlan, 1898</tp:taxon-authority><tp:nomenclature-citation-list><tp:nomenclature-citation><tp:taxon-name>
                <tp:taxon-name-part taxon-name-part-type="genus">Bubo</tp:taxon-name-part>
              </tp:taxon-name><comment> Rambur, 1842: 353. <xref ref-type="bibr" rid="B2146796">Rambur 1842</xref></comment></tp:nomenclature-citation><tp:nomenclature-citation><tp:taxon-name>
                <tp:taxon-name-part taxon-name-part-type="genus">Bubopsis</tp:taxon-name-part>
              </tp:taxon-name><comment> McLachlan, 1898: 159.</comment></tp:nomenclature-citation><tp:nomenclature-citation><tp:taxon-name>
                <tp:taxon-name-part taxon-name-part-type="genus">Bubopsis</tp:taxon-name-part>
              </tp:taxon-name><tp:type-species><tp:taxon-name><tp:taxon-name-part taxon-name-part-type="genus">Bubopsis</tp:taxon-name-part> <tp:taxon-name-part taxon-name-part-type="species">agrionoides</tp:taxon-name-part></tp:taxon-name></tp:type-species><comment> (Rambur, 1838)</comment></tp:nomenclature-citation></tp:nomenclature-citation-list></tp:nomenclature><tp:treatment-sec sec-type="Diagnosis"><title>Diagnosis</title><p>Eyes divided by a transverse furrow almost equally. Antennae almost as long as 2/3 of forewing. Wings elongated and narrow with rounded apex, the anterior margin and outer margin of forewing almost parallel, axillary angle obtuse, slightly prominent. Hindwing shorter than forewing. Abdomen in both sexes shorter than hindwing. Ectoprocts of male about as long as 6-9 abdominal segments together with a short, rod-shaped branch downward.</p></tp:treatment-sec><ref-list><ref id="B2146796"><element-citation xmlns:xlink="http://www.w3.org/1999/xlink" publication-type="chapter" xlink:type="simple"><person-group person-group-type="author"><name name-style="western"><surname>Rambur</surname><given-names>P.</given-names></name></person-group><year>1842</year><chapter-title>Myrméléontides</chapter-title><source>Histoire Naturelle des Insectes, Névroptères. Librairie encyclopédique de Roret. Fain et Thunot, Paris.</source><edition>1842</edition><size units="page">534</size><comment content-type="language">French and Latin</comment></element-citation></ref></ref-list></tp:taxon-treatment>
