# Supplementary material for: Two newly recorded genera and species of Owlflies (Neuroptera: Ascalaphidae) from China
Source: Biodivers Data J. 2016 Jan 18;(4):e7451. doi: 10.3897/BDJ.4.e7451 (PMC4759391; doi:10.3897/BDJ.4.e7451)
Supplement: XML Treatment for Bubopsis tancrei [file BDJ.4.e7451-treatment4.xml]

<!DOCTYPE tp:taxon-treatment
  PUBLIC "-//TaxonX//DTD Taxonomic Treatment Publishing DTD v0 20100105//EN" "tax-treatment-NSO.dtd">
<tp:taxon-treatment xmlns:tp="http://www.plazi.org/taxpub"><tp:treatment-meta><mixed-citation publication-type="journal"><person-group><name><surname>Yang</surname><given-names>Ming xue</given-names></name><name><surname>Wang</surname><given-names>Xin li</given-names></name><name><surname>Sun</surname><given-names>Ming xia</given-names></name></person-group><article-title>Two newly recorded genera and species of Owlflies (<tp:taxon-name><tp:taxon-name-part taxon-name-part-type="order">Neuroptera</tp:taxon-name-part></tp:taxon-name>: <tp:taxon-name><tp:taxon-name-part taxon-name-part-type="family">Ascalaphidae</tp:taxon-name-part></tp:taxon-name>) from China</article-title><source>Biodivers Data J</source><day>18</day><month>1</month><year>2016</year><volume>2016</volume><issue>4</issue><pub-id pub-id-type="doi">10.3897/BDJ.4.e7451</pub-id></mixed-citation></tp:treatment-meta><tp:nomenclature><tp:taxon-name><tp:taxon-name-part taxon-name-part-type="genus">Bubopsis</tp:taxon-name-part> <tp:taxon-name-part taxon-name-part-type="species">tancrei</tp:taxon-name-part></tp:taxon-name><tp:taxon-authority>Weele, 1908</tp:taxon-authority><tp:nomenclature-citation-list><tp:nomenclature-citation><tp:taxon-name><tp:taxon-name-part taxon-name-part-type="genus">Bubopsis</tp:taxon-name-part> <tp:taxon-name-part taxon-name-part-type="species">tancrei</tp:taxon-name-part></tp:taxon-name><comment> Weele, 1908: 273.</comment></tp:nomenclature-citation></tp:nomenclature-citation-list></tp:nomenclature><tp:treatment-sec sec-type="Diagnosis"><title>Diagnosis</title><p>Wings hyaline, veins of C, M, CuP yellow. Abdomen yellow with black markings. Ectoprocts of male elongate slightly bent with a rod-shaped branch downward.</p><sec sec-type="Description"><title>Description</title><p><bold>Male</bold> Fig. <xref ref-type="fig" rid="F2146965">10</xref></p><p><bold>Size.</bold> Body length 28-29 mm. Antennae lack. Forewing length 28 mm. Hindwing length 25 mm. Abdomen length 17 mm.</p><p><bold>Head.</bold> Vertex brown with long dense soft brown and white hairs. Frons brown and gena yellow both with long dense soft pale yellow hairs. Clypeus and labrum yellow with short sparse pale yellow hairs, and on the ventral margin of labrum with a row of sparse yellow hairs. Mandible yellow but black distally. Maxillae and labial palpi yellow with short black hairs. Eyes divided by a transverse furrow. Antennae dark-brown, yellow basally. Club pyriform, dark-brown but with the basal 1/3 yellow.</p><p><bold>Thorax.</bold> Black with long pale yellow hairs, the anterior and posterior margins of pronotum yellow, prescutum, scutum, scutellum of mesonotum and metascutellum black with two big yellow spots. The lateral part of thorax dark-brown with long dense white hairs.</p><p><bold>Wings.</bold> Membrane hyaline. Forewing: Yellow basally, veins of C, M and 1/3 of the base of CuP and the inner margin to projection of anal area yellow, the rest of veins brown with rather short setae; axillary angle obtuse; pterostigma yellow with 3-4 cross veins; apical area beyond the vein Sc+R with 2-3 rows of cells, CuA area with 4-5 rows of cells. Hindwing: Shorter than forewing, the veins of C, M yellow, the CuP almost entirely yellow; pterostigma yellow with 3-4 cross veins, apical area beyond the vein Sc+R with 2-3 rows of cells, CuA area with 4-5 rows of cells.</p><p><bold>Legs.</bold> Femur and tibia yellow but with the inner surface dark brown; the tarsi orange but the inner and distal portions dark brown. The claws and spurs red-brown. Hairs on femur long white. Inner surface of tibia with long black setae, but the outside with short black setae. Each segment of tarsi with short black spines distally.</p><p><bold>Abdomen.</bold> Shorter than hindwing. Tergites black centrally, yellow-brown laterally, each tergite with two pairs of black transverse lines oriented from the center to the lateral margin. Sternites black centrally but yellow-brown laterally. The basis of abdomen with long dense white hairs, the rest with short black setae.</p><p><bold>Male genitalia</bold> Figs <xref ref-type="fig" rid="F2146963">12</xref>, <xref ref-type="fig" rid="F2146969">13</xref> Ectoprocts elongate, almost as long as 6-9 abdominal segments together, with dense, dark-brown setae, and the basal 1/3 with a rod-shaped branch directed downward. Pulvini pale covered with several black gonosetae. Gonarcus connected with a pair of strongly sclerous parameres, the apex of parameres with two little teeth. Pelta absent.</p><p><bold>Female</bold> Fig. <xref ref-type="fig" rid="F2146967">11</xref></p><p><bold>Size.</bold> Body length 26 mm. Antennae length 21 mm. Forewing length 32 mm. Hindwing length 28 mm. Abdomen length 16 mm.</p><p><bold>Female genitalia</bold> Figs <xref ref-type="fig" rid="F2146971">14</xref>, <xref ref-type="fig" rid="F2146973">15</xref> Ectoprocts elliptic in lateral view with long dense brown hairs. Distivalvae dark-brown with short brown setae. Linguella fused together, pale-brown with short brown setae. Ventrovalvae pale-brown with short brown setae. Interdens absent.</p></sec></tp:treatment-sec><tp:treatment-sec sec-type="Distribution"><title>Distribution</title><p>China: Xinjiang; Kazakhstan, Turkmenistan, Uzbekistan.</p></tp:treatment-sec><tp:treatment-sec sec-type="Material examined"><title>Material examined</title><p>2♂，2♀, Urumchi, Xinjiang Province, 24-Ⅵ-1963, Huang Dawen, CAU-N200284, CAU-N200285, CAU-N200274, CAU-N200283.</p></tp:treatment-sec><tp:treatment-sec sec-type="Distribution map"><title>Distribution map</title><p>Fig. <xref ref-type="fig" rid="F2146977">16</xref></p></tp:treatment-sec><tp:treatment-sec><!--Section generated to contain objects referenced in tp:taxon-treatment.--><fig id="F2146965" position="float" orientation="portrait"><label>Figure 10.</label><caption><p><italic><tp:taxon-name><tp:taxon-name-part taxon-name-part-type="genus">Bubopsis</tp:taxon-name-part> <tp:taxon-name-part taxon-name-part-type="species">tancrei</tp:taxon-name-part></tp:taxon-name></italic> Weele, 1908, Male Habitus.</p></caption><graphic xmlns:xlink="http://www.w3.org/1999/xlink" xlink:href="biodiversity_data_journal-4-e7451-g010.jpg" position="float" id="oo_63384.jpg" orientation="portrait" xlink:type="simple"/></fig><fig id="F2146963" position="float" orientation="portrait"><label>Figure 12.</label><caption><p><italic><tp:taxon-name><tp:taxon-name-part taxon-name-part-type="genus">Bubopsis</tp:taxon-name-part> <tp:taxon-name-part taxon-name-part-type="species">tancrei</tp:taxon-name-part></tp:taxon-name></italic> Weele, 1908, Abdomen terminal of male, ventral view.</p></caption><graphic xmlns:xlink="http://www.w3.org/1999/xlink" xlink:href="biodiversity_data_journal-4-e7451-g012.jpg" position="float" id="oo_63383.jpg" orientation="portrait" xlink:type="simple"/></fig><fig id="F2146969" position="float" orientation="portrait"><label>Figure 13.</label><caption><p><italic><tp:taxon-name><tp:taxon-name-part taxon-name-part-type="genus">Bubopsis</tp:taxon-name-part> <tp:taxon-name-part taxon-name-part-type="species">tancrei</tp:taxon-name-part></tp:taxon-name></italic> Weele, 1908, Abdomen terminal of male, lateral view.</p></caption><graphic xmlns:xlink="http://www.w3.org/1999/xlink" xlink:href="biodiversity_data_journal-4-e7451-g013.jpg" position="float" id="oo_63386.jpg" orientation="portrait" xlink:type="simple"/></fig><fig id="F2146967" position="float" orientation="portrait"><label>Figure 11.</label><caption><p><italic><tp:taxon-name><tp:taxon-name-part taxon-name-part-type="genus">Bubopsis</tp:taxon-name-part> <tp:taxon-name-part taxon-name-part-type="species">tancrei</tp:taxon-name-part></tp:taxon-name></italic> Weele, 1908, Female Habitus.</p></caption><graphic xmlns:xlink="http://www.w3.org/1999/xlink" xlink:href="biodiversity_data_journal-4-e7451-g011.jpg" position="float" id="oo_63385.jpg" orientation="portrait" xlink:type="simple"/></fig><fig id="F2146971" position="float" orientation="portrait"><label>Figure 14.</label><caption><p><italic><tp:taxon-name><tp:taxon-name-part taxon-name-part-type="genus">Bubopsis</tp:taxon-name-part> <tp:taxon-name-part taxon-name-part-type="species">tancrei</tp:taxon-name-part></tp:taxon-name></italic> Weele, 1908, Abdomen terminal of female, lateral view.</p></caption><graphic xmlns:xlink="http://www.w3.org/1999/xlink" xlink:href="biodiversity_data_journal-4-e7451-g014.jpg" position="float" id="oo_63387.jpg" orientation="portrait" xlink:type="simple"/></fig><fig id="F2146973" position="float" orientation="portrait"><label>Figure 15.</label><caption><p><italic><tp:taxon-name><tp:taxon-name-part taxon-name-part-type="genus">Bubopsis</tp:taxon-name-part> <tp:taxon-name-part taxon-name-part-type="species">tancrei</tp:taxon-name-part></tp:taxon-name></italic> Weele, 1908, Abdomen terminal of female, ventral view.</p></caption><graphic xmlns:xlink="http://www.w3.org/1999/xlink" xlink:href="biodiversity_data_journal-4-e7451-g015.jpg" position="float" id="oo_63388.jpg" orientation="portrait" xlink:type="simple"/></fig><fig id="F2146977" position="float" orientation="portrait"><label>Figure 16.</label><caption><p>Distribution of <italic><tp:taxon-name><tp:taxon-name-part taxon-name-part-type="genus">Nousera</tp:taxon-name-part> <tp:taxon-name-part taxon-name-part-type="species">gibba</tp:taxon-name-part></tp:taxon-name></italic> and <italic><tp:taxon-name><tp:taxon-name-part taxon-name-part-type="genus">Bubopsis</tp:taxon-name-part> <tp:taxon-name-part taxon-name-part-type="species">tancrei</tp:taxon-name-part></tp:taxon-name></italic> in China.</p></caption><graphic xmlns:xlink="http://www.w3.org/1999/xlink" xlink:href="biodiversity_data_journal-4-e7451-g016.jpg" position="float" id="oo_63390.jpg" orientation="portrait" xlink:type="simple"/></fig></tp:treatment-sec></tp:taxon-treatment>
